# Supplementary material for: Uncovering Exposure Patterns of Metals, PFAS, Phthalates, and PAHs and Their Combined Effect on Liver Injury Markers
Source: J Xenobiot. 2025 Nov 1;15(6):178. doi: 10.3390/jox15060178 (PMC12641841; doi:10.3390/jox15060178)
Supplement: Supplementary file 1 [file jox-15-00178-s001.zip]

Archive with 1 entries (1 files):
- jox-3901057-supplementary.pdf
